# Supplementary material for: Dynamic mitochondrial responses to a high-fat diet in Drosophila melanogaster
Source: Sci Rep. 2019 Mar 14;9:4531. doi: 10.1038/s41598-018-36060-5 (PMC6418259; doi:10.1038/s41598-018-36060-5)
Supplement: Supplementary file 2 — Dataset 1 [file 41598_2018_36060_MOESM2_ESM.xlsx]

## Sheet: Longevity
Drosophila melanogaster exposed to the SD after 10 days on the SD
1st assay	150 individuals
	Day 0	Day 3	Day 5	Day 7	Day 10	Day 12	Day 14	Day 17	Day 19	Day 21	Day 24	Day 26	Day 28	Day 31	Day 33	Day 35	Day 38	Day 40	Day 42	Day 45	Day 47	Day 49	Day 52	Day 54	Day 56	Day 59
Vial 1	15	15	15	15	15	15	15	15	15	15	14	14	14	13	13	12	9	9	9	4	4	3	0	0	0	0
Vial 2	15	15	15	15	14	14	14	14	14	12	12	12	12	9	9	9	7	7	7	6	6	5	5	0	0	0
Vial 3	15	15	15	15	15	15	15	15	15	15	15	12	12	11	11	11	3	2	2	2	1	1	0	0	0	0
Vial 4	15	15	15	14	14	14	14	14	14	14	14	14	6	6	6	6	4	4	4	4	4	3	3	0	0	0
Vial 5	15	15	15	15	15	15	15	15	15	15	14	14	14	14	12	12	10	10	10	9	9	8	2	2	2	0
Vial 6	15	15	15	15	14	14	14	14	14	14	14	14	14	13	13	13	0	0	0	0	0	0	0	0	0	0
Vial 7	15	15	15	15	14	14	14	14	14	14	13	13	13	12	12	11	11	11	6	4	4	4	3	3	0	0
Vial 8	15	15	14	14	14	14	14	14	14	14	14	13	13	13	9	8	7	7	7	4	4	3	0	0	0	0
Vial 9	15	15	15	15	14	14	14	14	14	14	14	14	11	11	9	9	2	1	1	0	0	0	0	0	0	0
Vial 10	15	15	15	14	14	14	14	14	13	13	13	13	10	10	10	5	5	5	5	3	3	3	1	1	0	0
2nd assay	150 individuals
	Day 0	Day 3	Day 5	Day 8	Day 10	Day 12	Day 15	Day 17	Day 19	Day 22	Day 24	Day 26	Day 29	Day 31	Day 33	Day 36	Day 38	Day 40	Day 43	Day 45	Day 47	Day 50	Day 52	Day 54	Day 56	Day 58
Vial 1	15	15	15	9	9	9	9	9	8	8	8	8	7	7	7	4	2	2	2	0	0	0	0	0	0	0
Vial 2	15	15	15	15	4	4	4	4	4	4	4	3	3	3	1	1	1	0	0	0	0	0	0	0	0	0
Vial 3	15	15	15	15	15	15	15	15	15	15	15	15	14	14	14	14	14	13	11	11	11	6	5	5	3	0
Vial 4	15	15	15	15	15	15	15	15	15	15	15	14	14	14	13	2	1	1	1	0	0	0	0	0	0	0
Vial 5	15	15	15	15	15	15	15	15	15	15	15	14	14	9	9	1	1	1	1	0	0	0	0	0	0	0
Vial 6	15	15	15	15	15	15	15	15	15	15	15	15	14	13	13	4	3	3	2	2	2	0	0	0	0	0
Vial 7	15	15	14	13	13	13	13	13	12	12	12	11	11	11	10	8	7	7	1	1	1	1	0	0	0	0
Vial 8	15	15	15	14	14	14	14	14	13	13	13	12	11	9	7	5	4	4	2	1	1	0	0	0	0	0
Vial 9	15	15	15	15	15	14	14	14	11	11	11	6	6	6	2	1	1	1	1	0	0	0	0	0	0	0
Vial 10	15	15	15	14	14	14	14	12	12	12	10	10	10	9	9	5	4	4	1	1	1	0	0	0	0	0
3rd assay	150 individuals
	Day 0	Day 2	Day 5	Day 7	Day 9	Day 12	Day 14	Day 16	Day 19	Day 21	Day 23	Day 26	Day 28	Day 30	Day 33	Day 35	Day 37	Day 40	Day 42	Day 44	Day 47	Day 49	Day 51	Day 53
Vial 1	15	15	15	15	15	15	15	15	15	14	14	13	13	13	1	0	0	0	0	0	0	0	0	0
Vial 2	15	15	15	15	15	15	15	15	15	15	15	10	10	9	8	7	7	6	6	6	1	1	1	0
Vial 3	15	15	15	15	15	15	15	15	15	14	14	13	13	10	8	8	7	6	6	6	1	1	1	0
Vial 4	14	14	14	14	13	13	13	13	13	12	12	12	6	6	1	1	1	0	0	0	0	0	0	0
Vial 5	15	15	15	15	15	15	15	15	15	15	13	12	12	12	5	5	3	2	2	0	0	0	0	0
Vial 6	15	15	15	15	15	15	15	15	15	15	8	8	8	8	2	0	0	0	0	0	0	0	0	0
Vial 7	15	15	15	15	15	15	15	15	15	15	10	8	8	8	4	4	4	2	2	2	0	0	0	0
Vial 8	15	15	15	15	15	15	15	15	15	15	8	8	8	4	3	2	2	0	0	0	0	0	0	0
Vial 9	15	15	14	14	14	14	7	7	7	2	2	2	2	1	1	1	1	1	1	1	0	0	0	0
Vial 10	15	15	15	15	15	15	15	15	15	15	15	15	14	13	13	13	10	9	9	5	1	1	1	0
Drosophila melanogaster exposed to the HFD after 10 days on the SD
1st assay	126 individuals
	Day 1	Day 2	Day 3	Day 4	Day 5	Day 6	Day 7	Day 8	Day 9	Day 10	Day 11	Day 12	Day 13	Day 14	Day 15	Day 17	Day 18	Day 19	Day 20	Day 21	Day 22	Day 24	Day 25	Day 27	Day 28	Day 30	Day 36
Vial 1	15	15	15	14	10	8	8	8	8	6	6	5	4	2	2	2	2	2	2	2	2	2	2	2	2	1	0
Vial 2	15	15	15	14	12	12	12	12	12	11	10	10	9	8	8	7	6	4	0	0	0	0	0	0	0	0	0
Vial 3	15	15	15	15	15	9	9	8	8	8	8	8	7	7	7	7	7	7	5	4	2	2	1	0	0	0	0
Vial 5	15	13	13	12	12	12	12	12	12	12	12	11	11	11	10	10	10	10	7	3	0	0	0	0	0	0	0
Vial 6	14	13	13	13	9	9	9	9	8	8	8	7	6	5	5	5	5	4	2	2	1	1	1	1	1	0	0
Vial 7	14	14	14	14	13	13	13	13	11	7	7	7	7	7	5	5	4	3	3	3	2	2	1	0	0	0	0
Vial 8	15	15	14	12	10	9	9	9	9	9	8	4	0	0	0	0	0	0	0	0	0	0	0	0	0	0	0
Vial 9	13	11	11	10	10	10	10	10	10	10	8	6	6	4	4	3	2	2	1	0	0	0	0	0	0	0	0
Vial 10	10	9	9	9	9	9	9	8	7	7	6	5	5	4	4	3	3	3	3	1	1	1	1	0	0	0	0
2nd assay	146 individuals
	Day 1	Day 2	Day 3	Day 4	Day 5	Day 6	Day 7	Day 8	Day 9	Day 10	Day 11	Day 12	Day 13	Day 14	Day 15	Day 17	Day 18	Day 19	Day 20	Day 21	Day 22	Day 24	Day 25	Day 27	Day 28	Day 30	Day 36
Vial 1	15	14	13	13	13	12	12	12	12	11	11	10	10	5	0	0	0	0	0	0	0	0	0	0	0	0
Vial 2	15	14	12	11	11	11	10	10	7	5	5	1	0	0	0	0	0	0	0	0	0	0	0	0	0	0
Vial 3	15	15	15	14	14	13	13	13	12	10	8	4	4	1	0	0	0	0	0	0	0	0	0	0	0	0
Vial 4	15	15	15	15	14	11	11	11	8	7	5	3	3	3	2	2	2	2	2	2	0	0	0	0	0	0
Vial 5	15	15	15	13	11	8	8	8	8	7	4	4	1	1	1	0	0	0	0	0	0	0	0	0	0	0
Vial 6	15	15	15	14	12	9	9	9	8	8	7	7	7	6	6	6	6	4	3	2	2	1	1	0	0	0
Vial 7	15	14	13	13	13	11	11	11	11	9	7	7	7	4	3	2	2	2	2	0	0	0	0	0	0	0
Vial 8	15	14	13	12	12	10	10	10	10	10	9	8	8	6	5	4	4	4	3	3	3	0	0	0	0	0
Vial 9	15	15	15	15	12	12	12	12	12	12	11	11	10	0	0	0	0	0	0	0	0	0	0	0	0	0
Vial 10	11	10	10	8	8	3	3	3	3	3	3	3	3	2	2	2	2	2	1	1	1	1	1	1	1	0
3rd assay	137 individuals
	Day 1	Day 2	Day 3	Day 4	Day 5	Day 6	Day 7	Day 8	Day 9	Day 10	Day 11	Day 12	Day 13	Day 14	Day 15	Day 17	Day 18	Day 19	Day 20	Day 21	Day 22	Day 24	Day 25	Day 27	Day 28	Day 30	Day 36
Vial 1	15	15	15	15	14	12	12	10	10	9	9	5	5	5	5	4	4	1	0	0	0	0	0	0	0	0
Vial 2	12	12	11	10	7	7	7	7	7	7	7	6	4	2	2	2	2	2	2	2	2	2	1	1	1	0
Vial 3	12	12	11	9	9	9	9	8	8	6	5	4	4	3	3	3	3	3	2	1	1	1	1	1	1	0
Vial 4	15	14	14	13	13	11	11	11	11	7	4	1	0	0	0	0	0	0	0	0	0	0	0	0	0	0
Vial 5	8	8	8	6	6	6	6	6	6	6	5	5	5	5	3	3	3	2	2	2	1	1	1	1	1	0
Vial 6	15	15	13	11	11	11	11	11	10	10	9	9	8	8	5	3	2	2	1	1	1	0	0	0	0	0
Vial 7	15	15	13	12	12	12	12	12	11	11	10	8	7	4	3	2	1	1	1	1	1	1	0	0	0	0
Vial 8	15	15	15	15	14	14	14	14	13	13	12	10	9	7	7	7	6	5	4	4	4	3	1	0	0	0
Vial 9	15	14	12	12	11	10	10	10	9	6	3	1	0	0	0	0	0	0	0	0	0	0	0	0	0	0
Vial 10	15	15	12	12	10	9	9	9	7	5	4	1	1	1	0	0	0	0	0	0	0	0	0	0	0	0

## Sheet: Climbing assay
Drosophila melanogaster exposed to the SD after 10 days on the SD																Drosophila melanogaster exposed to the HFD after 10 days on the SD
1st experiment																1st experiment
			1st replicate				2nd replicate				3rd replicate								1st replicate				2nd replicate				3rd replicate
			[0-25]	[25-50]	[50-75]	[75-100]	[0-25]	[25-50]	[50-75]	[75-100]	[0-25]	[25-50]	[50-75]	[75-100]					[0-25]	[25-50]	[50-75]	[75-100]	[0-25]	[25-50]	[50-75]	[75-100]	[0-25]	[25-50]	[50-75]	[75-100]
Day 0	Number of flies in each area	Vial 1	1	1	1	9	1	0	1	10	0	0	0	12		Day 0	Number of flies in each area	Vial 1	1	1	2	10	0	0	2	12	1	1	1	12
		Vial 2	1	0	4	10	0	0	2	13	0	3	3	9				Vial 2	0	0	0	13	0	0	2	11	3	0	0	10
		Vial 3	1	0	4	9	1	0	1	12	1	1	2	9				Vial 3	1	0	1	9	1	0	1	9	3	0	0	8
		Vial 4	2	0	2	10	1	1	0	12	1	2	2	9				Vial 4	0	1	1	11	1	0	1	11	1	0	0	12
		Vial 5	1	1	2	7	0	0	2	9	1	2	1	7				Vial 5	0	0	1	11	0	1	2	9	0	1	1	10
			1st replicate				2nd replicate				3rd replicate								1st replicate				2nd replicate				3rd replicate
			[0-25]	[25-50]	[50-75]	[75-100]	[0-25]	[25-50]	[50-75]	[75-100]	[0-25]	[25-50]	[50-75]	[75-100]					[0-25]	[25-50]	[50-75]	[75-100]	[0-25]	[25-50]	[50-75]	[75-100]	[0-25]	[25-50]	[50-75]	[75-100]
Day 1		Vial 1	1	0	1	12	1	1	3	9	2	0	2	10		Day 1		Vial 1	1	1	1	10	3	0	0	10	1	0	0	12
		Vial 2	1	0	1	10	0	0	2	10	0	1	1	10				Vial 2	1	0	0	11	1	0	0	11	2	0	1	9
		Vial 3	0	0	2	9	2	1	1	7	1	0	1	9				Vial 3	0	1	1	10	0	1	1	10	0	1	1	10
		Vial 4	2	0	2	7	1	0	1	9	2	0	0	9				Vial 4	0	2	2	9	1	1	0	11	0	1	1	11
		Vial 5	1	0	1	11	0	1	0	12	2	1	1	9				Vial 5	3	3	1	6	2	1	1	9	0	1	1	11
			1st replicate				2nd replicate				3rd replicate								1st replicate				2nd replicate				3rd replicate
			[0-25]	[25-50]	[50-75]	[75-100]	[0-25]	[25-50]	[50-75]	[75-100]	[0-25]	[25-50]	[50-75]	[75-100]					[0-25]	[25-50]	[50-75]	[75-100]	[0-25]	[25-50]	[50-75]	[75-100]	[0-25]	[25-50]	[50-75]	[75-100]
Day 2		Vial 1	3	0	1	9	1	1	1	10	1	1	3	8		Day 2		Vial 1	0	0	3	8	1	0	1	9	0	0	0	11
		Vial 2	0	0	2	10	2	1	2	7	1	2	1	8				Vial 2	1	2	2	5	1	1	1	7	2	1	3	4
		Vial 3	2	1	1	10	3	3	3	5	1	0	1	12				Vial 3	0	1	1	10	1	0	0	11	0	1	0	11
		Vial 4	2	1	1	10	1	1	3	9	1	0	1	11				Vial 4	0	1	1	12	3	0	1	10	2	2	2	8
		Vial 5	0	0	2	9	0	0	0	11	0	1	1	9				Vial 5	0	0	1	10	1	0	3	7	1	1	1	8
			1st replicate				2nd replicate				3rd replicate								1st replicate				2nd replicate				3rd replicate
			[0-25]	[25-50]	[50-75]	[75-100]	[0-25]	[25-50]	[50-75]	[75-100]	[0-25]	[25-50]	[50-75]	[75-100]					[0-25]	[25-50]	[50-75]	[75-100]	[0-25]	[25-50]	[50-75]	[75-100]	[0-25]	[25-50]	[50-75]	[75-100]
Day 4		Vial 1	2	2	0	7	1	1	1	8	1	2	1	7		Day 4		Vial 1	1	0	2	6	1	0	3	5	3	0	1	5
		Vial 2	2	1	1	7	0	2	0	9	1	2	2	6				Vial 2	0	0	1	8	0	0	0	9	0	0	0	9
		Vial 3	1	2	0	8	2	0	2	7	1	0	0	10				Vial 3	1	0	0	7	2	0	0	6	1	0	0	7
		Vial 4	1	0	2	8	2	1	1	7	2	1	1	7				Vial 4	3	0	1	5	1	0	1	7	0	1	1	7
		Vial 5	0	0	1	9	1	1	1	7	1	0	0	9				Vial 5	2	0	0	7	2	0	0	7	1	0	1	7
			1st replicate				2nd replicate				3rd replicate								1st replicate				2nd replicate				3rd replicate
			[0-25]	[25-50]	[50-75]	[75-100]	[0-25]	[25-50]	[50-75]	[75-100]	[0-25]	[25-50]	[50-75]	[75-100]					[0-25]	[25-50]	[50-75]	[75-100]	[0-25]	[25-50]	[50-75]	[75-100]	[0-25]	[25-50]	[50-75]	[75-100]
Day 10		Vial 1	1	0	3	10	0	1	1	12	2	0	0	12		Day 10		Vial 1	1	0	0	4	0	0	0	5	0	0	0	5
		Vial 2	1	0	1	11	2	0	0	11	0	0	0	13				Vial 2	2	1	1	2	3	0	0	3	0	0	2	4
		Vial 3	2	2	2	9	2	1	0	12	1	1	2	11				Vial 3	4	0	0	3	1	1	0	5	1	0	0	6
		Vial 4	1	3	2	9	1	2	2	10	2	1	1	11				Vial 4	1	0	0	4	1	0	0	4	0	0	1	4
		Vial 5	2	2	0	10	2	2	0	10	2	3	2	7				Vial 5	6	0	0	2	4	2	1	1	5	1	1	1
2nd experiment																2nd experiment
			1st replicate				2nd replicate				3rd replicate								1st replicate				2nd replicate				3rd replicate
			[0-25]	[25-50]	[50-75]	[75-100]	[0-25]	[25-50]	[50-75]	[75-100]	[0-25]	[25-50]	[50-75]	[75-100]					[0-25]	[25-50]	[50-75]	[75-100]	[0-25]	[25-50]	[50-75]	[75-100]	[0-25]	[25-50]	[50-75]	[75-100]
Day 0	Number of flies in each area	Vial 1	0	0	3	11	1	2	2	9	2	0	0	12		Day 0	Number of flies in each area	Vial 1	1	0	4	9	1	0	2	11	2	0	1	11
		Vial 2	0	1	2	9	1	0	0	11	0	1	1	10				Vial 2	2	0	2	10	1	0	1	12	2	0	2	10
		Vial 3	0	2	1	10	1	0	2	10	0	2	2	9				Vial 3	3	0	2	9	3	0	1	10	3	1	0	10
		Vial 4	2	1	0	11	2	1	2	9	1	0	0	13				Vial 4	1	0	2	10	0	0	1	12	0	0	2	11
		Vial 5	0	0	0	12	0	0	2	10	2	0	0	10				Vial 5	0	0	2	12	1	0	2	11	1	2	1	10
			1st replicate				2nd replicate				3rd replicate								1st replicate				2nd replicate				3rd replicate
			[0-25]	[25-50]	[50-75]	[75-100]	[0-25]	[25-50]	[50-75]	[75-100]	[0-25]	[25-50]	[50-75]	[75-100]					[0-25]	[25-50]	[50-75]	[75-100]	[0-25]	[25-50]	[50-75]	[75-100]	[0-25]	[25-50]	[50-75]	[75-100]
Day 1		Vial 1	0	1	0	14	1	0	0	14	0	1	2	12		Day 1		Vial 1	0	1	1	13	2	1	2	10	1	1	1	12
		Vial 2	0	0	1	12	0	0	1	12	1	1	0	11				Vial 2	0	0	1	11	0	0	1	11	0	0	1	11
		Vial 3	3	2	0	6	3	1	2	5	0	3	1	7				Vial 3	4	1	2	7	3	1	1	9	3	2	1	8
		Vial 4	1	0	3	8	0	0	0	12	0	1	0	11				Vial 4	0	0	1	12	0	0	1	12	0	1	1	11
		Vial 5	0	1	1	13	1	2	0	12	0	1	1	13				Vial 5	0	0	0	12	0	1	0	11	0	0	1	11
			1st replicate				2nd replicate				3rd replicate								1st replicate				2nd replicate				3rd replicate
			[0-25]	[25-50]	[50-75]	[75-100]	[0-25]	[25-50]	[50-75]	[75-100]	[0-25]	[25-50]	[50-75]	[75-100]					[0-25]	[25-50]	[50-75]	[75-100]	[0-25]	[25-50]	[50-75]	[75-100]	[0-25]	[25-50]	[50-75]	[75-100]
Day 2		Vial 1	2	0	0	9	3	1	3	4	3	0	1	7		Day 2		Vial 1	1	1	1	11	1	1	1	11	2	1	1	10
		Vial 2	4	2	0	7	4	1	0	8	4	2	0	7				Vial 2	1	0	1	10	2	1	0	9	3	1	0	8
		Vial 3	1	1	0	11	3	0	1	9	1	3	2	7				Vial 3	1	2	0	6	2	0	1	6	2	1	1	5
		Vial 4	1	1	1	11	2	0	0	12	2	0	0	12				Vial 4	0	0	1	9	0	1	0	9	1	0	0	9
		Vial 5	1	1	1	12	3	0	2	10	2	1	1	11				Vial 5	2	0	1	10	2	0	1	10	4	1	1	7
			1st replicate				2nd replicate				3rd replicate								1st replicate				2nd replicate				3rd replicate
			[0-25]	[25-50]	[50-75]	[75-100]	[0-25]	[25-50]	[50-75]	[75-100]	[0-25]	[25-50]	[50-75]	[75-100]					[0-25]	[25-50]	[50-75]	[75-100]	[0-25]	[25-50]	[50-75]	[75-100]	[0-25]	[25-50]	[50-75]	[75-100]
Day 4		Vial 1	1	1	0	10	0	1	1	10	1	0	0	11		Day 4		Vial 1	1	1	0	3	0	0	1	4	1	0	1	3
		Vial 2	2	0	0	10	1	0	2	9	2	0	0	10				Vial 2	3	0	2	3	4	1	0	3	2	1	1	4
		Vial 3	2	0	1	8	2	0	1	8	2	0	0	9				Vial 3	4	0	0	8	2	0	0	10	2	0	0	10
		Vial 4	2	0	2	8	1	1	2	8	1	1	1	8				Vial 4	5	1	2	2	1	2	3	4	1	0	1	8
		Vial 5	0	0	5	7	2	1	2	7	1	0	0	11				Vial 5	3	0	5	2	1	0	1	8	1	2	2	5
			1st replicate				2nd replicate				3rd replicate								1st replicate				2nd replicate				3rd replicate
			[0-25]	[25-50]	[50-75]	[75-100]	[0-25]	[25-50]	[50-75]	[75-100]	[0-25]	[25-50]	[50-75]	[75-100]					[0-25]	[25-50]	[50-75]	[75-100]	[0-25]	[25-50]	[50-75]	[75-100]	[0-25]	[25-50]	[50-75]	[75-100]
Day 10		Vial 1	2	1	1	8	1	2	0	9	2	1	1	8		Day 10		Vial 1	2	0	1	4	4	1	0	2	2	0	0	5
		Vial 2	1	2	1	6	2	0	2	6	1	0	2	7				Vial 2	0	0	3	3	1	0	1	4	2	0	1	3
		Vial 3	1	0	0	6	0	0	1	6	0	0	0	7				Vial 3	0	0	2	7	1	1	1	6	1	1	1	6
		Vial 4	1	1	1	5	2	2	0	4	1	1	0	6				Vial 4	1	0	1	3	1	0	2	2	1	0	1	3
		Vial 5	0	0	0	7	0	0	1	6	1	0	0	6				Vial 5	4	1	0	2	5	0	2	0	6	1	0	0
3rd experiment																3rd experiment
			1st replicate				2nd replicate				3rd replicate								1st replicate				2nd replicate				3rd replicate
			[0-25]	[25-50]	[50-75]	[75-100]	[0-25]	[25-50]	[50-75]	[75-100]	[0-25]	[25-50]	[50-75]	[75-100]					[0-25]	[25-50]	[50-75]	[75-100]	[0-25]	[25-50]	[50-75]	[75-100]	[0-25]	[25-50]	[50-75]	[75-100]
Day 0	Number of flies in each area	Vial 1	1	1	2	10	0	2	2	10	0	0	1	13		Day 0	Number of flies in each area	Vial 1	0	0	2	12	2	0	3	9	2	0	2	10
		Vial 2	1	0	0	14	1	0	1	13	3	2	1	9				Vial 2	2	0	3	10	0	0	0	15	0	0	2	13
		Vial 3	0	1	2	11	2	1	3	8	0	0	3	11				Vial 3	1	0	1	13	0	0	1	14	1	1	3	10
		Vial 4	0	0	0	13	3	4	3	3	2	2	0	9				Vial 4	1	1	2	11	2	1	2	10	2	1	6	6
		Vial 5	1	1	0	12	0	0	1	13	0	0	4	10				Vial 5	2	2	0	10	2	1	3	9	6	1	1	6
			1st replicate				2nd replicate				3rd replicate								1st replicate				2nd replicate				3rd replicate
			[0-25]	[25-50]	[50-75]	[75-100]	[0-25]	[25-50]	[50-75]	[75-100]	[0-25]	[25-50]	[50-75]	[75-100]					[0-25]	[25-50]	[50-75]	[75-100]	[0-25]	[25-50]	[50-75]	[75-100]	[0-25]	[25-50]	[50-75]	[75-100]
Day 1		Vial 1	2	1	1	10	3	1	3	7	3	4	2	6		Day 1		Vial 1	1	1	2	10	1	1	0	12	1	1	0	12
		Vial 2	1	0	2	11	2	2	1	9	0	2	1	11				Vial 2	2	1	1	10	1	0	0	13	3	3	1	7
		Vial 3	0	0	0	14	0	0	0	14	1	0	0	13				Vial 3	3	0	2	10	2	0	1	12	1	0	1	13
		Vial 4	0	1	1	10	1	0	1	10	1	0	1	10				Vial 4	1	1	1	12	0	1	1	13	0	0	2	13
		Vial 5	1	0	0	12	1	1	0	11	3	1	2	7				Vial 5	1	0	3	10	1	0	1	12	1	0	1	12
			1st replicate				2nd replicate				3rd replicate								1st replicate				2nd replicate				3rd replicate
			[0-25]	[25-50]	[50-75]	[75-100]	[0-25]	[25-50]	[50-75]	[75-100]	[0-25]	[25-50]	[50-75]	[75-100]					[0-25]	[25-50]	[50-75]	[75-100]	[0-25]	[25-50]	[50-75]	[75-100]	[0-25]	[25-50]	[50-75]	[75-100]
Day 2		Vial 1	1	1	1	10	2	0	1	10	1	1	0	11		Day 2		Vial 1	1	0	0	13	1	1	0	12	0	2	3	9
		Vial 2	2	1	1	8	2	1	0	9	2	1	1	8				Vial 2	3	0	1	10	2	1	1	10	2	1	2	9
		Vial 3	1	0	0	8	2	0	0	7	1	0	1	7				Vial 3	1	0	0	14	2	2	0	11	2	2	1	10
		Vial 4	0	1	0	11	0	0	2	10	0	0	1	11				Vial 4	1	0	1	13	2	1	2	10	1	3	0	11
		Vial 5	2	0	1	9	2	1	0	9	2	1	0	9				Vial 5	4	1	2	8	6	2	2	5	3	1	0	11
			1st replicate				2nd replicate				3rd replicate								1st replicate				2nd replicate				3rd replicate
			[0-25]	[25-50]	[50-75]	[75-100]	[0-25]	[25-50]	[50-75]	[75-100]	[0-25]	[25-50]	[50-75]	[75-100]					[0-25]	[25-50]	[50-75]	[75-100]	[0-25]	[25-50]	[50-75]	[75-100]	[0-25]	[25-50]	[50-75]	[75-100]
Day 4		Vial 1	1	1	2	8	1	1	2	8	1	0	3	8		Day 4		Vial 1	1	0	2	9	1	1	1	9	0	0	1	11
		Vial 2	2	1	3	5	1	2	0	8	2	1	1	7				Vial 2	1	2	0	11	1	1	1	11	0	2	0	12
		Vial 3	2	1	1	7	0	2	1	8	0	0	3	8				Vial 3	0	0	0	11	0	2	2	7	1	1	2	7
		Vial 4	2	0	1	8	1	1	0	9	2	1	1	7				Vial 4	5	0	0	8	5	1	2	5	6	1	1	5
		Vial 5	1	0	0	10	0	2	0	9	1	1	0	9				Vial 5	3	0	1	10	3	1	1	9	1	1	2	10
			1st replicate				2nd replicate				3rd replicate								1st replicate				2nd replicate				3rd replicate
			[0-25]	[25-50]	[50-75]	[75-100]	[0-25]	[25-50]	[50-75]	[75-100]	[0-25]	[25-50]	[50-75]	[75-100]					[0-25]	[25-50]	[50-75]	[75-100]	[0-25]	[25-50]	[50-75]	[75-100]	[0-25]	[25-50]	[50-75]	[75-100]
Day 10		Vial 1	2	1	2	2	2	1	0	5	1	2	0	5		Day 10		Vial 1	0	0	0	7	1	1	0	5	1	0	0	6
		Vial 2	1	1	2	7	1	1	0	9	1	0	0	10				Vial 2	7	0	0	0	7	0	0	0	7	0	0	0
		Vial 3	2	1	2	6	1	1	1	8	1	0	1	9				Vial 3	6	1	0	1	5	1	1	1	4	2	1	1
		Vial 4	1	1	0	6	1	0	1	7	2	0	1	5				Vial 4	4	0	2	1	5	1	1	0	5	1	0	1
		Vial 5	2	0	0	7	1	1	0	7	2	1	1	5				Vial 5	7	1	0	0	5	1	0	2	6	1	1	0

## Sheet: Mt respiration and ratios
		Mass-specific respiration rates (pmol. O2.s-1.mg-1 tissue)									Mitochondrial ratios
Day	Diet	CI-LEAK	CI-OXPHOS	Cytochrome c	CI+ProDH-OXPHOS	CI+ProDH+CII-OXPHOS	CIc+ProDH+CII+G3Pdh-OXPHOS	CIc+ProDH+CII+G3Pdh-ETS	Complex IV		P/L ratio	Proline contribution	Succinate contribution	G3P contribution
Day 0	SD	17.5666	333.1603	330.9125	356.4469	359.3938	409.5708	469.2119	619.9086		18.9655539489713	0.0698960830567148	0.00826743057661596	0.139615652802024
	SD	16.0097	308.2599	310.5917	369.6679	397.3072	477.4989	552.1121	763.6831		19.2545706665334	0.199208525014119	0.074767920070961	0.201838023574705
	SD	13.398	294.5151	303.3905	326.4113	328.6841	380.24	459.4218	824.5267		21.9820197044335	0.108300728893018	0.00696299423457448	0.156855473081905
	SD	14.271	292.0251	292.5842	331.4501	353.0246	406.612	500.4638	764.1807		20.4628337187303	0.135005518361264	0.0650912460125974	0.151795087367849
	SD	16.8229	312.5095	316.093	333.91	343.1362	418.7834	522.8806	703.7449		18.5764345029692	0.0684795182226459	0.0276307987182175	0.220458232037308
	SD	14.6094	338.2719	339.6729	381.7791	401.9078	434.1605	519.6451	793.1996		23.1544005914001	0.128616062995478	0.0527234204282004	0.0802490023831336
Day 1	SD	16.3469	321.7377	324.6191	333.9267	337.3279	407.9057	484.5116	678.2427		19.6818785213099	0.037884898163939	0.0101854688469057	0.20922609721876
	SD	13.6772	300.392	309.4017	334.3303	357.113	443.8639	501.8149	750.3739		21.962974877899	0.112980039415164	0.0681442872512601	0.24292282834845
	SD	13.0342	274.761	283.1977	318.0298	329.5478	379.2211	463.4819	780.5815		21.0800049101594	0.157477953566918	0.0362167318911623	0.150731699619903
	SD	15.3866	309.8385	324.3998	353.6226	366.6555	465.3898	529.3871	786.9767		20.1369048392757	0.141312651591071	0.0368553932921708	0.26928356454492
	SD	15.1381	284.4493	289.3448	342.5293	357.7139	434.7791	524.6821	778.3937		18.7902907234065	0.204184014515065	0.0443308061529336	0.215438091726377
	SD	16.0454	325.3915	323.1718	362.7709	379.4657	461.2844	548.8541	778.3889		20.2794258790681	0.114875158078807	0.0460202292962307	0.215615535211746
Day 1	HFD	16.0472	301.3319	312.8136	326.7188	333.0665	385.125	429.5828	702.3858		18.7778490951693	0.08424896268865	0.0194286340424854	0.156300618645225
	HFD	14.8287	337.5263	335.7019	390.5491	405.0485	476.4273	528.2233	791.5224		22.7616918543095	0.157092351025683	0.0371256776676735	0.176222847387412
	HFD	15.6853	338.7409	339.2589	347.048	348.6143	394.5029	482.5079	704.4528		21.5960740310992	0.0245234632133291	0.00451320854752084	0.131631433363462
	HFD	14.8838	313.962	318.4301	351.3728	368.0099	440.8446	547.2699	770.3121		21.0942098120104	0.119157095444672	0.0473488556883173	0.197915056089524
	HFD	15.5272	296.4822	303.9626	314.7256	316.4666	369.9055	460.5931	738.3089		19.0943763202638	0.061532867740458	0.00553180294199151	0.168861105721741
	HFD	16.2999	313.1709	317.2942	352.5891	366.7565	435.4498	546.486	832.0475		19.2130565218191	0.125868016472795	0.0401810492723683	0.187299475264924
Day 2	SD	16.44	293.4545	291.6572	355.7827	388.279	488.0377	561.4165	623.5071		17.8500304136253	0.212394766479983	0.0913374933632241	0.256925303712022
	SD	15.3327	310.5629	321.6537	377.9679	388.2701	467.0174	525.0163	809.584		20.2549387909501	0.217041378735193	0.0272568120202801	0.202815771804216
	SD	14.7426	329.4333	334.2773	372.2373	381.559	436.0515	501.8929	699.149		22.3456717268324	0.129932219966834	0.0250423587319165	0.142815396832469
	SD	15.9075	301.9891	304.8841	323.2452	331.7453	421.8793	478.8418	813.5376		18.9840704070407	0.0703869775432292	0.02629613680265	0.271696388765719
	SD	16.1468	311.1264	314.2279	356.0747	372.1869	432.7613	502.521	811.5619		19.2686104986747	0.14446957892355	0.045249493996625	0.162752638526504
	SD	13.5108	310.1314	321.936	333.7833	339.2925	398.2579	444.5813	677.3689		22.9543328300323	0.0762641254642387	0.0165053194692485	0.173789282109095
Day 2	HFD	18.4802	375.5874	381.9791	413.6491	421.7353	481.8945	550.7172	769.059		20.3237735522343	0.101339129054915	0.0195484530245562	0.142646821359274
	HFD	19.5627	362.065	385.2153	446.3581	470.5448	528.8058	613.8396	921.4994		18.5079257975637	0.232812064132131	0.0541867617054558	0.123816053221713
	HFD	16.4692	330.753	330.6299	378.7217	386.7354	421.217	462.7127	757.3757		20.0831248633813	0.145028767690694	0.0211598648823134	0.0891607026406167
	HFD	20.4764	352.873	349.8516	396.8782	412.0884	474.8449	562.587	872.2991		17.2331562188666	0.124705488943614	0.0383246043748434	0.152288926356578
	HFD	18.1058	348.9798	348.8214	360.4831	369.1069	422.9246	451.3741	765.6067		19.2744755824101	0.0329626528526865	0.0239228968015422	0.145805185435439
	HFD	18.516	344.8034	349.6605	389.9002	410.6347	481.1395	559.5537	900.4072		18.6219161806006	0.130789893603137	0.0531789929833326	0.171697131294555
Day 4	SD	13.6025	273.4365	276.0979	328.2002	339.6859	445.3842	547.9774	758.0749		20.1019297923176	0.200279406736116	0.0349960176745779	0.311164814318169
	SD	14.0431	309.9724	314.785	333.6839	350.4917	440.5893	559.3692	787.323		22.0729326145936	0.0764955202463187	0.050370425423582	0.2570605808925
	SD	16.6892	317.4325	320.3625	361.2082	377.5391	442.3552	504.7409	669.2905		19.020234642763	0.137905538972852	0.0452118750349521	0.17168049613934
	SD	15.2937	302.5695	306.35	351.5948	356.9275	438.3126	543.2842	773.085		19.7839306381059	0.162029880738145	0.0151671753962231	0.228015773511427
	SD	14.3586	298.7538	299.6351	328.8991	337.117	405.5116	468.5918	664.4561		20.8066106723497	0.100903486415905	0.024986082357781	0.2028808989164
	SD	17.7437	325.2994	324.7339	365.0566	380.0661	428.9587	531.0629	819.4726		18.333233767478	0.12221725585722	0.0411155420830633	0.128642359842143
Day 4	HFD	15.3918	256.7703	264.6417	293.2665	316.4773	416.7053	468.2365	773.0735		16.682278875765	0.142135597458117	0.0791457599146169	0.316698859602253
	HFD	16.8411	287.3751	289.7131	325.2411	360.638	460.7938	546.344	755.7014		17.0639150649304	0.131765069416244	0.108832801266507	0.277718376876535
	HFD	16.0335	259.0362	265.0329	279.5695	285.5352	336.1393	368.9418	680.0316		16.1559360089812	0.0792680714124126	0.0213388799565047	0.177225434902597
	HFD	15.0636	239.0166	247.6517	289.718	308.3229	385.1307	465.5208	797.2587		15.8671632279136	0.212125015584692	0.0642172733485665	0.249114807884851
	HFD	14.4912	240.034	251.9589	268.2245	281.4855	362.334	393.0489	723.7902		16.5641216738434	0.117443778798004	0.0494399281199143	0.287220833755202
	HFD	16.3451	264.5332	280.3021	306.2943	329.252	401.5201	480.2509	761.5285		16.1842509375899	0.157867141062067	0.0749530761754299	0.219491757073609
Day 10	SD	14.222	274.4411	277.1047	318.4727	344.0273	393.8842	481.8482	630.442		19.2969413584587	0.160440983511581	0.0802411007285711	0.144921347811642
	SD	16.0451	312.9025	316.3065	350.6207	370.9917	440.9629	490.5305	907.5355		19.5014365756524	0.120542980640935	0.05809982125984	0.188605836734353
	SD	15.9951	296.898	299.3114	356.4138	378.6226	435.0999	503.325	693.2713		18.561809554176	0.200458743406827	0.0623118408995387	0.149165158128437
	SD	16.3652	316.8129	316.9092	378.895	403.1847	451.9186	563.1235	671.5337		19.358938479212	0.195958245387104	0.0641066786312832	0.120872394215356
	SD	14.7496	311.41	317.4229	343.2089	358.9148	404.4885	507.807	686.5532		21.1131149319304	0.102112648919431	0.045761925171521	0.126976374337308
	SD	15.5451	305.7952	316.1459	341.7081	351.0815	464.5612	586.6855	926.3738		19.6714849052113	0.117441019348897	0.027431014951065	0.323228936870784
Day 10	HFD	21.314	228.548	233.7166	267.7921	271.477	350.8269	391.6708	567.2148		10.7229051327766	0.171710537830128	0.187833627946865	0.501078228931963
	HFD	18.5696	241.1681	254.1644	303.5485	322.6585	433.5381	513.058	821.2904		12.9872533603309	0.258659416398769	0.337898751949366	0.70573888396644
	HFD	16.4063	219.4036	223.2381	230.7442	234.4762	344.8068	378.2268	637.6065		13.3731310533149	0.0516883041116919	0.0686980523564791	0.544569676950306
	HFD	17.6451	233.8113	250.9515	277.1946	286.1976	381.7267	442.5122	733.246		13.2507778363398	0.185548346038023	0.22405375617004	0.521117427072562
	HFD	15.4891	198.1932	214.7081	238.9453	250.4228	381.3905	409.4863	627.7276		12.7956563002369	0.205618053495276	0.263528718442409	0.77632096786288
	HFD	18.2705	197.4588	214.1112	247.1937	273.9267	379.3454	440.6953	631.8149		10.807520319641	0.251874821481747	0.387260025888945	0.771721423260437

## Sheet: Mt respiration Uncorrected
		Mass-specific respiration rates (pmol. O2.s-1.mg-1 tissue) uncorrected
Day	Diet	CI-LEAK	CI-OXPHOS	Cytochrome c	CI+ProDH-OXPHOS	CI+ProDH+CII-OXPHOS	CIc+ProDH+CII+G3Pdh-OXPHOS	CIc+ProDH+CII+G3Pdh-ETS	Residual oxygen consumption	Complex IV
Day 0	SD	21.3894	336.9831	334.7353	360.2697	363.2166	413.3936	473.0347	3.8228	619.9086
	SD	18.5684	310.8186	313.1504	372.2266	399.8659	480.0576	554.6708	2.5587	763.6831
	SD	15.869	296.9861	305.8615	328.8823	331.1551	382.711	461.8928	2.471	824.5267
	SD	16.759	294.5131	295.0722	333.9381	355.5126	409.1	502.9518	2.488	764.1807
	SD	19.2343	314.9209	318.5044	336.3214	345.5476	421.1948	525.292	2.4114	703.7449
	SD	19.2043	342.8668	344.2678	386.374	406.5027	438.7554	524.24	4.5949	793.1996
Day 1	SD	19.2901	324.6809	327.5623	336.8699	340.2711	410.8489	487.4548	2.9432	678.2427
	SD	16.7676	303.4824	312.4921	337.4207	360.2034	446.9543	504.9053	3.0904	750.3739
	SD	15.7017	277.4285	285.8652	320.6973	332.2153	381.8886	466.1494	2.6675	780.5815
	SD	18.8053	313.2572	327.8185	357.0413	370.0742	468.8085	532.8058	3.4187	786.9767
	SD	16.4967	285.8079	290.7034	343.8879	359.0725	436.1377	526.0407	1.3586	778.3937
	SD	20.009	329.3551	327.1354	366.7345	383.4293	465.248	552.8177	3.9636	778.3889
Day 1	HFD	18.796	304.0807	315.5624	329.4676	335.8153	387.8738	432.3316	2.7488	702.3858
	HFD	18.3326	341.0302	339.2058	394.053	408.5524	479.9312	531.7272	3.5039	791.5224
	HFD	18.8002	341.8558	342.3738	350.1629	351.7292	397.6178	485.6228	3.1149	704.4528
	HFD	16.9288	316.007	320.4751	353.4178	370.0549	442.8896	549.3149	2.045	770.3121
	HFD	17.5438	298.4988	305.9792	316.7422	318.4832	371.9221	462.6097	2.0166	738.3089
	HFD	20.6528	317.5238	321.6471	356.942	371.1094	439.8027	550.8389	4.3529	832.0475
Day 2	SD	18.7111	295.7256	293.9283	358.0538	390.5501	490.3088	563.6876	2.2711	623.5071
	SD	19.7187	314.9489	326.0397	382.3539	392.6561	471.4034	529.4023	4.386	809.584
	SD	18.0938	332.7845	337.6285	375.5885	384.9102	439.4027	505.2441	3.3512	699.149
	SD	18.0234	304.105	307	325.3611	333.8612	423.9952	480.9577	2.1159	813.5376
	SD	18.3199	313.2995	316.401	358.2478	374.36	434.9344	504.6941	2.1731	811.5619
	SD	16.6915	313.3121	325.1167	336.964	342.4732	401.4386	447.762	3.1807	677.3689
Day 2	HFD	21.2738	378.381	384.7727	416.4427	424.5289	484.6881	553.5108	2.7936	769.059
	HFD	23.6393	366.1416	389.2919	450.4347	474.6214	532.8824	617.9162	4.0766	921.4994
	HFD	18.3042	332.588	332.4649	380.5567	388.5704	423.052	464.5477	1.835	757.3757
	HFD	23.321	355.7176	352.6962	399.7228	414.933	477.6895	565.4316	2.8446	872.2991
	HFD	21.2371	352.1111	351.9527	363.6144	372.2382	426.0559	454.5054	3.1313	765.6067
	HFD	21.9079	348.1953	353.0524	393.2921	414.0266	484.5314	562.9456	3.3919	900.4072
Day 4	SD	16.2892	276.1232	278.7846	330.8869	342.3726	448.0709	550.6641	2.6867	758.0749
	SD	15.5609	311.4902	316.3028	335.2017	352.0095	442.1071	560.887	1.5178	787.323
	SD	20.2516	320.9949	323.9249	364.7706	381.1015	445.9176	508.3033	3.5624	669.2905
	SD	18.3179	305.5937	309.3742	354.619	359.9517	441.3368	546.3084	3.0242	773.085
	SD	16.5036	300.8988	301.7801	331.0441	339.262	407.6566	470.7368	2.145	664.4561
	SD	21.7045	329.2602	328.6947	369.0174	384.0269	432.9195	535.0237	3.9608	819.4726
Day 4	HFD	17.7819	259.1604	267.0318	295.6566	318.8674	419.0954	470.6266	2.3901	773.0735
	HFD	20.9368	291.4708	293.8088	329.3368	364.7337	464.8895	550.4397	4.0957	755.7014
	HFD	18.4111	261.4138	267.4105	281.9471	287.9128	338.5169	371.3194	2.3776	680.0316
	HFD	18.6353	242.5883	251.2234	293.2897	311.8946	388.7024	469.0925	3.5717	797.2587
	HFD	17.6395	243.1823	255.1072	271.3728	284.6338	365.4823	396.1972	3.1483	723.7902
	HFD	17.8122	266.0003	281.7692	307.7614	330.7191	402.9872	481.718	1.4671	761.5285
Day 10	SD	18.0048	278.2239	280.8875	322.2555	347.8101	397.667	485.631	3.7828	630.442
	SD	18.4965	315.3539	318.7579	353.0721	373.4431	443.4143	492.9819	2.4514	907.5355
	SD	17.7288	298.6317	301.0451	358.1475	380.3563	436.8336	505.0587	1.7337	693.2713
	SD	18.6541	319.1018	319.1981	381.1839	405.4736	454.2075	565.4124	2.2889	671.5337
	SD	19.1511	315.8115	321.8244	347.6104	363.3163	408.89	512.2085	4.4015	686.5532
	SD	18.4413	308.6914	319.0421	344.6043	353.9777	467.4574	589.5817	2.8962	926.3738
Day 10	HFD	25.2398	232.4738	237.6424	271.7179	275.4028	354.7527	395.5966	3.9258	567.2148
	HFD	22.6656	245.2641	258.2604	307.6445	326.7545	437.6341	517.154	4.096	821.2904
	HFD	18.7953	221.7926	225.6271	233.1332	236.8652	347.1958	380.6158	2.389	637.6065
	HFD	20.0595	236.2257	253.3659	279.609	288.612	384.1411	444.9266	2.4144	733.246
	HFD	19.6101	202.3142	218.8291	243.0663	254.5438	385.5115	413.6073	4.121	627.7276
	HFD	19.6657	198.854	215.5064	248.5889	275.3219	380.7406	442.0905	1.3952	631.8149

## Sheet: ATP content
Day	Diet	ATP content (pmol.mg-1 proteins)
Day 0	SD	173.411440139016
	SD	159.101669685894
	SD	153.340749648788
Day 1	SD	159.692436781807
	SD	148.853859320638
	SD	151.396876048472
Day 1	HFD	206.867175991863
	HFD	172.579735739806
	HFD	192.624931049764
Day 2	SD	179.410178248078
	SD	159.476521326476
	SD	164.985585614222
Day 2	HFD	237.287669632333
	HFD	262.299865427692
	HFD	224.622461718711
Day 4	SD	160.487676748206
	SD	178.722427825247
	SD	170.149632813802
Day 4	HFD	135.058781688909
	HFD	119.720657632345
	HFD	123.663654136235
Day 10	SD	178.476896317023
	SD	169.291461584224
	SD	150.301352167106
Day 10	HFD	96.8553874112397
	HFD	85.5589838096435
	HFD	79.4691833327655

## Sheet: Glucose and glycogen contents
Day	Diet	Glucose (µg.mg-1 protein)	Glycogen (µg.mg-1 protein)
Day 0	SD	0.00926844957428976	0.0244839066759065
		0.0127894731794123	0.0370061575033545
		0.0183876793934736	0.031710287481036
		0.0167593695483343	0.0237117971413625
		0.0191766780984305	0.0272738462828181
Day 1	HFD	0.00795757006653949	0.0353545290945833
		0.00541462217213974	0.020964189917814
		0.0113128292836606	0.023499373314528
		0.0101402411786242	0.019774066976253
		0.0096682471251496	0.0145627358250577
Day 2	HFD	0.0100394562967914	0.0196909928338503
		0.00897707389974059	0.0244591312356815
		0.00723898561413514	0.0116932753872221
		0.0100388419652107	0.0146710108554327
		0.011036425754847	0.0140651340090513
Day 4	HFD	0.0025406291647088	0.0191885201454995
		0.00769434850420643	0.013853944746821
		0.00697715908653452	0.0171487547114342
		0.00588592794204006	0.0179748592909092
		0.00703154765109522	0.0109004287583272
Day 10	HFD	0.00615315025643971	0.0217463374998428
		0.00581474297060288	0.0132473164041926
		0.00945368338008213	0.0154428840357732
		0.00780138521449492	0.0149804177204946

## Sheet: Enzymatic activities
Day	Diet	Pyruvate Kinase activity (U.mg-1 protein)	Citrate synthase activity (U.mg-1 protein)
Day 0	SD	0.318854930350199	0.516346544771216
		0.276997247897771	0.539665136858493
		0.303292555426493	0.553389014906212
		0.276283486481304	0.560712513218218
		0.258868142369757	0.540051265465315
		0.254381460209992	0.49350805091754
Day 1	HFD	0.734671989727835	0.550708913301105
		0.638203304220763	0.495178675856487
		0.660731106665639	0.537991730049078
		0.648948918521535	0.543113994801114
		0.630596342724958	0.508920472108181
		0.690672111743555	0.51732351200609
Day 2	HFD	0.0536170293669215	0.542128856122254
		0.0626488063505057	0.500111088733199
		0.0600356075920433	0.613714356560393
		0.0579321117662504	0.515044815085551
		0.0953878264383617	0.485254871089409
		0.070118192427229	0.533072177700277
Day 4	HFD	0.0458013449390569	0.552324876365095
		0.102011887364854	0.538834885840261
		0.0387536422559644	0.54123042451192
		0.0593784662002234	0.529737138534731
		0.0685864335210636	0.528261553654842
		0.0550857748524721	0.562309429027505
Day 10	HFD	0.244610294450532	0.568319713134913
		0.248684182868235	0.489130025583945
		0.21718310267682	0.434074641098058
		0.248008093654914	0.549368341050879
		0.279953417656837	0.603408151328046
		0.248598222320287	0.61429002197732
